# Supplementary material for: Flower-like Thiourea–Formaldehyde Resin Microspheres for the Adsorption of Silver Ions
Source: Polymers (Basel). 2023 May 23;15(11):2423. doi: 10.3390/polym15112423 (PMC10255821; doi:10.3390/polym15112423)
Supplement: Supplementary file 1 [file polymers-15-02423-s001.zip]

Archive with 1 entries (1 files):
- polymers-2393742-supplementary.pdf
